# Supplementary material for: Morphological and Physiological Responses of Hybrid Aspen (Populus tremuloides Michx. × Populus tremula L.) Clones to Light In Vitro
Source: Plants (Basel). 2022 Oct 12;11(20):2692. doi: 10.3390/plants11202692 (PMC9607416; doi:10.3390/plants11202692)
Supplement: Supplementary file 1 [file plants-11-02692-s001.zip]

Archive with 1 entries (1 files):
- plants-1955334-supplementary.pdf
